# Supplementary material for: Infection and Transmission of Rift Valley Fever Viruses Lacking the NSs and/or NSm Genes in Mosquitoes: Potential Role for NSm in Mosquito Infection
Source: PLoS Negl Trop Dis. 2012 May 1;6(5):e1639. doi: 10.1371/journal.pntd.0001639 (PMC3341344; doi:10.1371/journal.pntd.0001639)
Supplement: Table S2 — Culex quinquefasciatus statistical analysis results for data in Table 3 . (XLS) [file pntd.0001639.s002.xls]

## Sheet: Titers
Table S2. Culex quinquefasciatus statistical analysis results for data in Table 3
	Infection rate				Dissemination rate (exposed)				Dissemination rate (infected)				Transmission rate (exposed)				Transmission rate (disseminated)
Virus comparison	LOR1	Lower 95% CL2	Upper 95% CL	P3	Diff4	Lower 95% CL	Upper 95% CL	P	Diff	Lower 95% CL	Upper 95% CL	P	Diff	Lower 95% CL	Upper 95% CL	P	Diff	Lower 95% CL	Upper 95% CL	P
rRVF-ΔNSs vs. rRVF-wt	-0.45	-2.87	1.97	0.99	-3.82	-12.41	5.476	0.3952	1.59	-14.7392	22.452	1	-1.22	-12.59	21.126	1	16.67	-56.54	72.91	1
rRVF-ΔNSm vs. rRVF-wt	-4.4	-6.51	-2.29	0	-10.06	-17.62	-3.77	0.0007948	14.47	-11.7382	66.9199	0.394	-5.45	-17.9	11.08	0.549	-50	-86.298	55.68	1
rRVF-ΔNSs-ΔNSm vs. rRVF-wt	-2.47	-4.23	-0.71	0	-0.9	-10.9733	14.487	1	4.62	-12.3819	26.0579	0.5233	-1.45	-14.499	11.94	1	-10	-66.3	54.0366	1
1 LOR = log odds ratio, adjusted for day-0 input titers
2 CL = confidence limit
3 P = p-value
4 Diff=Difference in percent positive

## Sheet: Rates
Table S4. Culex quinquefasciatus statistical analysis results for data in Table 2
	Dissemination rate (exposed)				Dissemination rate (infected)				Transmission rate (exposed)				Transmission rate (disseminated)
Virus comparison	Diff1	Lower 95% CL2	Upper 95% CL	P3	Diff	Lower 95% CL	Upper 95% CL	P	Diff	Lower 95% CL	Upper 95% CL	P	Diff	Lower 95% CL	Upper 95% CL	P
rRVF-ΔNSs vs. rRVF-wt	-3.82	-12.41	5.476	0.3952	1.59	-14.7392	22.452	1	-1.22	-12.59	21.126	1	16.67	-56.54	72.91	1
rRVF-ΔNSm vs. rRVF-wt	-10.06	-17.62	-3.77	0.0007948	14.47	-11.7382	66.9199	0.394	-5.45	-17.9	11.08	0.549	-50	-86.298	55.68	1
rRVF-ΔNSs-ΔNSm vs. rRVF-wt	-0.9	-10.9733	14.487	1	4.62	-12.3819	26.0579	0.5233	-1.45	-14.499	11.94	1	-10	-66.3	54.0366	1
1 Diff=Difference in percent positive
2 CL = confidence limit
3 P = p-value
